# Supplementary material for: SUCNR1 Is Expressed in Human Placenta and Mediates Angiogenesis: Significance in Gestational Diabetes
Source: Int J Mol Sci. 2021 Nov 7;22(21):12048. doi: 10.3390/ijms222112048 (PMC8585094; doi:10.3390/ijms222112048)
Supplement: Supplementary file 1 [file ijms-22-12048-s001.zip]

Archive with 1 entries (1 files):
- ijms-1434366-supplementary.pdf
